# Supplementary material for: Triethylene Glycol Up-Regulates Virulence-Associated Genes and Proteins in Streptococcus mutans
Source: PLoS One. 2016 Nov 7;11(11):e0165760. doi: 10.1371/journal.pone.0165760 (PMC5098727; doi:10.1371/journal.pone.0165760)
Supplement: S1 Table — (XLSX) [file pone.0165760.s003.xlsx]

## Sheet: only streptococcus
Accession	Description	Ratio 0.1mM/0mM	PValue	Ratio 0.01mM/0mM	PValue	Ratio 0.001mM/0mM	PValue
A3CK68	50S ribosomal protein L22	2.20467	0.0542287	1.76338	0.0512789	1.92068	0.00578626
A3CK74	50S ribosomal protein L24	2.40882	0.0597189	1.44093	0.0408494	2.28066	0.0123267
A3CK80	50S ribosomal protein L18	2.10717	0.0283399	1.88257	0.00218272	2.20916	0.037048
A3CK88	30S ribosomal protein S13	1.00833	0.95254	1.53908	0.00998326	1.58263	0.00172597
A3CKI1	60 kDa chaperonin	1.66595	0.0111804	1.81849	9.9e-20	2.35897	0.0437555
A3CL32	30S ribosomal protein S6	1.76531	0.0779105	1.57897	0.0410804	1.77072	0.00603923
A3CLD5	Phospho-2-dehydro-3-deoxyheptonate aldolase	2.39625	0.0291156	1.87182	8.88115e-05	1.76893	0.0207202
A3CLF8	Glutamyl-tRNA(Gln) amidotransferase subunit A	2.08738	0.0204615	1.58318	3.4535e-07	1.88568	0.00108414
A3CLT3	Aconitase A, putative	1.70416	0.000608338	1.51911	6.59951e-07	1.42383	0.000470994
A3CLT7	RNA helicase, putative	1.95206	0.000503976	1.63095	0.0587145	1.13254	0.510804
A3CM36	UPF0042 nucleotide-binding protein SSA_0810	1.71771	0.0545585	1.41	0.0282756	1.53845	0.000794665
A3CMA7	Enolase	1.89981	0.0147773	1.06004	0.984593	1.92068	0.00578626
A3CMQ7	Spermidine/putrescine import ATP-binding protein PotA	2.16082	0.023954	2.1027	0.00034726	2.55409	0.0231396
A3CMU9	Thymidylate synthase	1.74471	0.0163194	1.50791	0.00369662	1.60621	0.0640942
A3CMV1	ATP-dependent Clp protease ATP-binding subunit ClpX	1.80705	0.015141	1.51744	0.0296278	1.88478	0.0885211
A3CMW1	50S ribosomal protein L10	1.83123	0.00198296	1.48876	0.0483794	1.72847	0.00946866
A3CN18	SRP54, signal recognition particle GTPase protein, putative	1.48728	0.00976523	1.35831	0.0658828	1.87267	0.00266042
A3CN53	Phosphoglucomutase	1.55534	0.147617	1.51844	0.156507	1.65731	0.0462826
A3CNF4	30S ribosomal protein S16	1.59321	0.0467558	1.43163	0.124649	2.29421	0.00310993
A3CNR3	Adenine phosphoribosyltransferase	1.96234	0.00281673	1.62692	0.017927	2.51757	0.0559861
A3CQ18	Translation initiation factor IF-2	1.84411	0.0770416	1.68197	0.0718386	1.63285	0.0210273
A3CQJ1	Transketolase, putative	2.40882	0.0597189	1.48502	0.0165939	1.64023	0.075622
A3CQW3	30S ribosomal protein S2	1.79878	0.00418267	1.97253	0.00351782	2.47633	0.0192537
A3CR02	Protein RecA	1.1549	0.304594	1.7151	0.00106945	1.58239	0.01329
A3CR42	Dihydroxy-acid dehydratase	1.94671	0.0389355	1.63997	5.49522e-09	0.723532	0.0327889
A5LPE5	UTP-glucose-1-phosphate uridylyltransferase	2.51757	0.0559861	1.53271	9.9e-20	1.02	0.147325
A5LQV5	Cysteine synthase (Fragment)	0.881352	0.351829	1.66595	0.00124841	1.7979	0.0510772
A5M6Y7	FeS assembly ATPase SufC	1.96234	0.00281673	1.863	0.00388295	1.30118	0.227034
A5M7H1	L-lactate dehydrogenase	1.51367	0.00455249	1.73316	0.000157592	1.53845	0.00405104
A5M9Z8	Biotin carboxylase subunit	2.46101	0.00315017	2.0219	0.0428651	1.9219	0.0347499
A5MAG5	Glutamine synthetase, type I	0.927864	0.543141	1.17879	0.251886	1.84354	0.000100489
A5MNW2	Trigger factor	3.24822	0.0228607	1.62587	0.0037816	1.57939	0.0315373
A8AUN5	Glutamate--tRNA ligase	1.75393	0.00457271	1.75071	2.41585e-06	2.33438	0.0324126
A8AUR6	Elongation factor G	1.45558	0.0135069	1.40339	0.0425272	1.86626	0.0081466
A8AV80	Malate oxidoreductase	1.65933	0.0257358	1.84819	0.00366789	1.49223	0.0327388
A8AVA8	Chaperone protein DnaK	0.982227	0.926255	1.654	0.00525165	2.20422	0.0617469
A8AVM5	Transcription elongation factor greA	1.30118	0.204389	1.35904	0.00332971	1.61119	0.0123273
A8AVW2	Cysteine synthase	1.53845	0.0216178	1.42502	0.191135	1.64855	1.36939e-05
A8AW18	Cell division protein ftsZ	1.71575	0.00607122	1.4476	0.00209951	1.53845	0.0216178
A8AWY8	Glucose-1-phosphate thymidylyltransferase	2.29588	0.0303035	1.51583	0.000129592	1.5482	0.0512094
A8AX13	50S ribosomal protein L20	2.26174	0.0249044	1.32334	0.0887653	1.67744	0.059688
A8AXL0	30S ribosomal protein S1	1.41174	0.0590848	1.7117	0.0819053	1.44647	0.0924806
A8AXW0	Pyruvate kinase	2.731	0.0528284	1.05313	0.808743	1.82358	0.00250536
A8AYU6	Phosphotransferase system enzyme II	1.37014	0.0282775	1.84275	0.0231487	2.20969	0.00220443
A8AZ17	Glucosamine--fructose-6-phosphate aminotransferase	1.786	0.011031	1.70669	0.0294121	1.3623	0.0902261
A8AZE1	60 kDa chaperonin	1.93222	0.00225103	1.71298	1.54537e-06	1.71764	0.00341699
A8AZI3	DNA-directed RNA polymerase subunit beta	1.8033	0.0296693	1.65227	0.00198757	1.59579	0.0328515
A8AZJ9	DNA-directed RNA polymerase subunit alpha	0.718585	0.00809236	1.46068	0.0146014	1.4396	0.052927
A8AZL9	30S ribosomal protein S3	0.506174	5.89543e-06	1.48965	0.0911736	1.58263	0.0133901
A8AZM3	50S ribosomal protein L23	1.94177	0.0117967	1.38566	0.00877149	1.81064	2.76348e-05
A8AZM5	50S ribosomal protein L3	1.83788	0.0243321	2.04784	8.81482e-05	1.44391	0.0869552
A8AZY6	30S ribosomal protein S4	1.62734	0.00510398	1.7298	0.000308851	1.84275	0.0589457
B1I7G5	Phage protein	2.29421	0.0186234	1.73547	0.00327319	2.55952	0.0461586
B1IBP9	DNA-binding protein HU 1 (DNA-binding protein II) (HB)	1.71765	0.0216643	0.46	0.0260136	0.81	0.0353501
B2DT97	NH(3)-dependent NAD(+) synthetase	2.17516	0.0264755	1.21991	0.204409	1.84125	0.0366986
B2DUS2	30S ribosomal protein S2	2.16082	0.023954	2.95137	0.000393508	2.26336	0.060702
B2IMB5	Chaperone protein DnaK	1.78153	0.0423172	1.41368	0.143099	1.79723	0.00730029
B5E6A4	30S ribosomal protein S18	1.65468	0.064848	1.33426	0.0533233	1.82358	0.00250536
B6CE45	Protein RecA (Fragment)	2.17516	0.0264755	1.71399	0.028269	1.66776	0.017889
D1KK25	60 kDa chaperonin protein (Fragment)	1.97902	0.00086241	1.04367	0.825483	2.13714	0.00645928
D3H6G8	Glutamate--tRNA ligase	1.73052	0.00036136	1.77578	1.07332e-05	1.9221	0.00334396
D3H6M5	Glyceraldehyde 3-phosphate dehydrogenase	2.47633	0.0529069	2.36487	0.000556819	2.40147	0.0247755
D3H6N1	Transcription antitermination protein nusG	2.68764	0.0508868	1.97287	4.22173e-06	2.26642	0.0445959
D3H6W2	Putative uncharacterized protein	2.17516	0.0264755	0.698563	0.0067216	0.865237	0.0100564
D3H7J6	Protein translocase subunit SecA 1	1.73911	0.038372	1.71804	3.14727e-05	2.18455	0.0566434
D3H838	50S ribosomal protein L10	2.731	0.0528284	1.38142	0.0195606	2.08738	0.0204615
D3H8C1	ATP-dependent Clp protease, ATP-binding subunit	1.66195	0.0177806	1.60846	0.0884728	2.07399	0.0179542
D3H8I0	50S ribosomal protein L27	2.14673	0.00894822	1.74463	0.00589117	1.67969	0.0235129
D3H951	Histone-like protein	1.47188	0.0107359	1.65872	0.00715348	1.64904	0.0806271
D3H9K9	ATP synthase subunit alpha	2.19713	0.0105152	1.11779	0.240523	2.6606	0.0123298
D3HA34	Nicotinate phosphoribosyltransferase	1.66776	0.017889	1.45562	0.0192722	1.25125	0.228096
D3HA65	30S ribosomal protein S6	1.07293	0.755304	0.735699	6.3225e-07	0.616161	0.0130118
D3HA98	UPF0042 nucleotide-binding protein smi_1556	1.74145	0.000401999	1.43883	0.0375926	2.07882	0.00781529
D3HB86	50S ribosomal protein L22	1.64023	0.075622	1.70465	0.00365319	1.84623	0.0277906
D3MPJ7	Putative uncharacterized protein	1.61119	0.0123273	1.64011	0.0892693	1.67296	0.0637223
D3MQW9	Phosphoribulokinase/uridine kinase	1.49487	0.0124393	1.80815	0.0247884	1.87054	0.00879582
D3MSF5	ATP synthase F1, beta subunit	1.2425	0.207863	0.584521	0.00351782	0.752362	0.0141529
D3MSJ8	Protein translocase subunit SecA 2	1.71764	0.00341699	1.6304	0.0344857	1.89671	0.0163182
D3MTW4	ABC transporter, ATP-binding/permease protein	1.98643	0.0656723	1.68764	4.04521e-05	1.93924	0.0363518
D4FQ23	SPFH domain / Band 7 family protein	1.61119	0.0123273	1.65722	0.00360351	1.14383	0.439475
D4FQJ8	Ribose-phosphate pyrophosphokinase 1	1.72185	0.000519056	1.64825	0.0305159	1.44021	0.00782922
D4FRT6	Elongation factor EF1A	2.1027	0.0473405	2.43514	0.0287783	1.48728	0.00976523
D4FU91	Cell division protein ftsZ	2.07099	0.0328323	1.02882	0.338642	1.90776	1.39242e-07
D6PVX4	DNA gyrase subunit B (Fragment)	2.17899	0.0231025	1.9505	0.0444154	1.6526	2.27545e-06
E0PP67	50S ribosomal protein L2	1.77269	0.0108298	1.93394	0.000112497	1.58312	0.0603429
E0PP71	50S ribosomal protein L16	2.34714	0.0612727	1.65722	0.0202351	1.65723	9.9e-20
E0PP83	50S ribosomal protein L15	1.67903	1.04011e-06	1.62587	0.00186017	0.620503	5.55112e-15
E0PPB9	ABC superfamily ATP binding cassette transporter ABC protein	1.54997	0.124664	1.87526	0.00266848	1.64493	7.29598e-06
E0PQZ5	FeS assembly protein SufB	1.60984	0.0243646	1.48586	0.0791024	1.7849	2.03906e-07
E0PRU7	50S ribosomal protein L7/L12	1.82315	0.00116364	1.37051	0.242913	1.64528	0.002746
E0PTA7	Acetate kinase	1.54224	8.816e-05	0.532652	0.00378487	0.412521	1.09511e-05
E1LHV0	DNA-directed RNA polymerase, delta subunit	1.52375	0.014904	1.66776	3.92787e-06	1.84994	0.00167513
E1LIF5	30S ribosomal protein S5	2.35747	0.0147805	1.61082	0.000346853	1.73008	0.0836321
E1LIS5	SPFH domain / Band 7 family protein	2.35482	0.0629527	1.21887	0.058038	1.55324	0.00454873
E1LJW5	HI0933-like family protein	1.80118	0.000734293	1.24326	0.00418241	1.19204	0.00989156
E1LQA8	Proline--tRNA ligase	0.546892	0.147325	1.04441	0.971484	0.785963	0.0214116
E1LQQ3	Enoyl-acyl-carrier-protein reductase	1.4396	0.052927	1.63095	0.0229946	0.715245	0.825483
E1LRC9	Agglutinin receptor	1.53845	0.000794665	1.42537	0.00254442	2.0989	0.000162164
E1LUJ2	30S ribosomal protein S7	1.7705	0.0781816	1.51441	0.0324552	2.46101	4.09714e-08
E1M1L6	Phosphoglycerate kinase	1.78801	0.040617	2.26313	0.00190972	1.90914	0.000591258
E1M347	C protein alpha-antigen	1.40194	0.0516075	1.74321	0.000644851	1.65976	0.145878
E1M488	Elongation factor Tu	1.5144	0.00825227	1.59185	0.0105253	1.68846	7.22539e-06
E1M4E4	Phosphoenolpyruvate carboxylase	2.25462	0.0386429	1.52181	4.93933e-08	1.99137	0.000425257
E5FEW7	Glucose-1-phosphate thymidylyltransferase	1.67744	0.059688	1.41661	0.0436695	1.74118	0.00163896
E6IYL0	Putative uncharacterized protein	1.53845	0.0216178	1.12639	0.874445	1.60495	9.9e-20
E6IZX5	ATP synthase F1, alpha subunit	2.37585	0.00522232	1.94093	0.00135063	0.62026	9.9e-20
E6J045	Aconitate hydratase 1	0.913125	0.517229	0.452158	2.41052e-05	0.652365	9.9e-20
E6J047	50S ribosomal protein L1	1.79553	0.0425083	1.63095	0.00924504	1.06004	0.99169
E6J0F4	Cell division protein ftsZ	1.56187	0.0493866	1.06004	0.887427	0.741352	4.6247e-11
E6J0G0	GTP-binding protein TypA/BipA	2.03084	0.0666062	1.65933	0.00139844	1.76894	0.000369823
E6J0H3	Ribosomal subunit interface protein	1.57939	0.0315373	1.87773	0.0107973	2.02412	0.00014538
E6J0I1	Valine--tRNA ligase	1.54689	0.147325	1.62497	0.0053452	2.55644	0.0251322
E6J0M7	Cysteine desulfurase	2.00018	0.017131	1.51441	0.0324552	1.49989	0.00146337
E6J0R4	Acetate kinase	0.783144	0.0938436	1.07245	0.226097	1.66678	0.00128958
E6J0R7	ATPase family protein	1.60707	0.087989	1.77551	1.22557e-07	1.41585	0.0562339
E6J0V0	PTS system sorbose subfamily IIB component	1.51612	0.00344607	1.51441	0.0324552	1.35831	0.0658828
E6J1K8	Elongation factor G	1.87984	0.0998143	1.71029	0.0120436	1.92408	0.00189728
E6J1S4	Aspartyl/glutamyl-tRNA(Asn/Gln) amidotransferase subunit B	1.74301	2.69161e-05	1.25303	0.211055	1.69453	0.00646217
E6J2A6	Transcriptional regulator, MerR family	1.5745	0.00390883	1.71399	0.00549141	1.23384	0.122259
E6J2F6	Pyruvate kinase	1.37927	0.05514	1.46679	6.44062e-05	1.64336	0.000220518
E6J2N7	Formate acetyltransferase	1.63582	0.0243965	2.07882	6.27276e-07	1.60295	0.00253378
E6J2P4	DNA-directed RNA polymerase subunit beta'	1.53845	0.000794665	1.29083	0.230804	1.72468	4.77153e-05
E6J2R1	Elongation factor Ts	1.71722	0.0151215	2.54866	0.0185445	1.41661	0.0436695
E6J366	Flavin reductase	1.8347	0.0277757	1.51883	0.0580351	2.07231	0.0678013
E6J376	Basic membrane protein	1.65303	0.0124536	1.18271	0.105157	1.38715	0.0738435
E6J3B1	30S ribosomal protein S1	1.65072	0.0842114	1.40832	0.0462193	1.51441	0.0324552
E6J3B4	Flavin reductase	1.76531	0.0779105	1.46717	0.0692668	1.3683	0.111815
E6J3H6	GTPase Era	1.786	0.00121854	1.66553	0.0117987	1.64599	0.00371815
E6J3S7	Phosphoenolpyruvate-protein phosphotransferase	0.587549	0.00956875	1.57939	0.000640957	1.5135	9.9e-20
E6J3T0	Ribonucleoside-diphosphate reductase	1.56398	0.0513522	1.80815	0.0011212	1.43934	0.0029127
E6KNT5	Possible cephalosporin-C deacetylase	1.94698	0.0399498	2.34647	0.000238345	1.55747	0.00467546
E7GVA7	50S ribosomal protein L31 type B	1.834	0.0107958	1.60919	0.148826	1.5134	5.80415e-06
E7GW22	Branched-chain-amino-acid aminotransferase	1.79657	0.000100316	1.34583	0.0905031	0.669795	1.92936e-06
E7GW26	L-lactate dehydrogenase	1.38393	0.057475	1.9254	1.15463e-14	1.33426	0.0533233
E7GXD1	Integrase	1.40592	0.0297593	1.37749	0.0407409	1.42474	2.97593e-07
E7GXH1	Exodeoxyribonuclease III	1.72468	0.0141529	1.57939	0.000640957	1.63958	0.0800016
E7GXT2	Amino acid ABC transporter ATP binding protein	1.58725	0.0330614	2.17516	0.000394138	1.55274	1.29207e-05
E7GXT9	ABC-type transport system	1.64904	0.0806271	1.40524	0.000711666	2.02824	0.080892
E7GY02	Mannose-specific phosphotransferase system component IID	0.677347	0.00202058	1.99249	1.34445e-10	0.864607	0.0467869
E7GYR5	Putative uncharacterized protein	1.98572	0.054471	1.82342	0.000775296	1.34688	0.131133
E7GYS8	30S ribosomal protein S5	1.66479	0.0320257	1.23156	0.301153	1.6377	0.00136197
E7GZF1	Transketolase	1.51291	0.1254	1.9505	0.0142596	1.61854	0.0284485
E8KLU7	Glucose-6-phosphate isomerase	1.83266	0.00551351	1.63958	0.0190903	1.7117	0.0819053
E8KN39	Phosphoserine aminotransferase	1.42426	0.0270624	1.71404	0.000395504	1.71223	0.0396023
E8KPV8	ABC superfamily ATP binding cassette transporter, binding protein	1.27859	0.269307	1.10092	0.803326	1.41324	0.027556
E8KQ57	Multidrug resistance ABC transporter ATP-binding and permease protein	2.17769	0.0394227	0.652352	0.942798	1.5287	0.082754
E8KS56	DNA-directed RNA polymerase subunit beta'	2.18642	0.00402127	1.7256	2.05471e-05	1.92669	0.000170295
E9JSF8	F0F1-ATPase beta-subunit (Fragment)	1.8388	0.00876938	1.48586	0.0791024	1.25285	0.0720416
E9JSI5	Protein RecA (Fragment)	1.55908	0.063796	1.83428	0.000190739	0.564107	0.0444617
F0FD92	Phosphoglucomutase	1.36173	0.0953638	1.34815	0.0339604	1.70095	0.0106065
F0FGP4	UPF0210 protein HMPREF9388_1877	1.34933	0.0692437	1.86067	0.00249575	1.81661	1.09473e-05
F0FH67	Glucose-6-phosphate isomerase	1.46385	0.00571939	2.23507	0.0342723	1.48844	7.99421e-05
F0FIY0	Glycosyl transferase family 8	1.93924	0.0363518	1.57897	0.012462	1.55324	0.000937377
F0FKF0	Pyruvate kinase	1.87259	0.00191554	1.63611	2.60657e-08	1.55073	0.00943086
F0FKU0	ATP-dependent RNA helicase DeaD	1.73108	0.00658752	0.663251	0.0456696	1.60678	0.00013342
F0FM57	Transcription antitermination protein nusG	1.82358	0.00250536	2.35601	0.0579969	2.02999	0.00193617
F0FMX6	Flavodoxin	2.03062	0.0183876	1.7117	0.0819053	1.04367	0.979249
F0FNK1	PTS system protein, mannose-specific IIB component	1.87054	0.00879582	1.85047	7.81258e-07	2.36097	4.3566e-05
F0FNR3	ATP-dependent zinc metalloprotease FtsH	1.83669	1.46708e-07	1.65723	0.00660347	1.46422	0.0568816
F0FP51	50S ribosomal protein L2	2.14999	0.0119808	1.79988	0.0100691	1.71423	0.00150597
F0FP66	50S ribosomal protein L30	1.54689	0.147325	1.66829	0.00590454	1.60676	0.00083013
F0HZ29	Phosphoglycerate kinase	1.83445	0.000599584	2.07398	0.00301637	1.606	0.0408074
F0I0V4	Phosphate ABC superfamily ATP binding cassette transporter, ABC protein	1.62468	0.0714105	1.54842	0.00455744	1.38715	0.0158541
F0I2Y5	ABC superfamily ATP binding cassette transporter, ABC protein	1.42302	0.0910537	2.47633	0.00025677	1.9505	0.00529761
F0IJV3	Glyceraldehyde-3-phosphate dehydrogenase	1.75832	0.0615504	1.863	0.0211064	1.65118	2.36004e-06
F0INV3	DeoR family transcriptional regulator	2.09569	0.0490089	1.50523	0.0207829	0.736768	0.0216037
F0IRR2	NH(3)-dependent NAD(+) synthetase	1.99435	0.0505308	1.40155	0.0482097	1.32304	0.183857
F0ISD1	Glutamate--tRNA ligase	1.84354	0.00314528	1.71029	0.0120436	1.62626	0.0309532
F0ISS8	UPF0340 protein HMPREF9384_0890	1.92557	0.0830808	1.52083	0.00201739	1.84485	0.0254868
F2BTS9	Alanine--tRNA ligase	1.82722	0.102786	1.41368	0.143099	1.67214	1.6753e-06
F2C653	Signal recognition particle protein	1.7269	0.0177596	1.61128	5.8828e-10	1.61644	2.20934e-14
F2CBY6	Putative uncharacterized protein	1.9499	0.0445158	0.253265	0.0498472	1.37192	0.00563373
F2CJR6	Valine--tRNA ligase	1.4394	0.0407366	1.48495	0.0237109	1.4504	0.0316463
F3SHL3	Phosphoglucomutase	1.64654	0.0386518	2.12805	0.00136481	2.19844	1.40783e-08
F3SLE7	Fructose-1,6-bisphosphate aldolase	2.76674	0.00668316	1.66044	0.00987449	1.60919	0.106537
F3UA08	Transcriptional regulator	2.08738	0.0204615	1.15926	0.350052	1.6968	0.0246803
F3UCM9	Protein translocase subunit SecA 2	2.13662	0.0034114	1.59734	0.0149382	1.04367	0.942798
F3UFV5	50S ribosomal protein L11	1.87054	0.00879582	1.58475	2.72786e-05	1.43677	4.04058e-08
F3UMT0	DAK2 domain protein	1.60621	0.0640942	1.04367	0.825483	2.5316	0.00156109
F3UTS8	Probable manganese-dependent inorganic pyrophosphatase	1.66644	0.00845843	1.59186	0.0954711	1.05216	0.986467
F3UVY2	Valine--tRNA ligase	1.54689	0.147325	1.16008	0.277646	0.310777	0.000375424
F3UZ96	Serine--tRNA ligase	2.73067	0.00192733	1.45677	0.00104244	0.877387	0.143544
F3UZD4	SPFH domain/band 7 family protein	1.66999	0.0272254	1.5928	0.000351369	1.45664	0.00865427
F3V089	Elongation factor G	1.21239	0.40934	1.68071	0.0145692	1.04367	0.825483
F5TZ10	Elongation factor P	1.76562	0.00458071	1.74485	0.0170673	1.36861	0.201017
F5TZP2	Valine--tRNA ligase	2.11536	0.0481845	1.61311	9.9e-20	1.55365	0.0185779
F5TZS7	Enolase	1.71764	0.00014429	1.74271	0.0377528	1.49544	0.0394657
F5U002	Queuine tRNA-ribosyltransferase	1.93454	0.00599955	1.43369	0.0414445	1.48109	3.26763e-06
F5U012	30S ribosomal protein S19	1.4706	0.0981726	1.28925	0.139967	1.39332	0.00929229
F5U013	50S ribosomal protein L22	1.84275	0.0589457	2.23905	0.0142289	1.65325	0.0159298
F5U017	30S ribosomal protein S17	1.43928	0.0197706	1.63966	0.00128452	1.64825	0.0982353
F5U020	50S ribosomal protein L5	1.80705	0.0459897	1.21351	0.0528788	1.72204	5.76428e-13
F5U032	30S ribosomal protein S13	1.99915	0.0325037	1.63095	0.0229946	1.74039	4.99616e-07
F5U037	30S ribosomal protein S2	2.23507	0.0743637	1.65723	0.0015928	0.608962	0.00842397
F5U0J4	2,3-bisphosphoglycerate-dependent phosphoglycerate mutase	1.54824	0.0458902	1.48371	0.0682507	2.35658	6.76503e-12
F5U1F0	Acetolactate synthase, catabolic	2.43759	0.0731893	1.57521	0.0561732	2.1847	0.00117542
F5U244	30S ribosomal protein S7	1.50477	0.0147201	1.31288	0.00176911	2.16767	0.00218407
F5U246	Glyceraldehyde-3-phosphate dehydrogenase, type I	1.52534	0.0309558	2.20642	0.00818499	1.81488	0.0219405
F5U2A4	Phosphoglycerate kinase	2.03062	0.0183876	1.45921	0.0433001	1.47658	2.22045e-15
F5U341	Catabolite control protein A	1.9129	0.0356733	1.68324	5.89052e-05	1.88198	0.0048643
F5U353	Chromosome partition protein Smc	1.05967	0.632333	1.54993	0.0539301	1.97287	0.000578071
F5U3B9	Translation initiation factor IF-3	1.34287	0.0613436	2.31452	0.000416812	1.56543	0.0140097
F5VSI6	Formate C-acetyltransferase	1.87399	4.2665e-07	1.88951	0.000455534	1.48717	0.0267788
F5VSJ9	Elongation factor G	1.92652	0.0641115	1.40155	0.0482097	1.58991	0.00143043
F5VSQ3	Enolase	2.41683	0.0651343	1.63095	0.00924504	1.26689	0.133639
F5VSW0	Putative uncharacterized protein	1.11036	0.0002	1.65976	0.145878	1.64135	0.053119
F5VTY5	2,3-bisphosphoglycerate-dependent phosphoglycerate mutase	1.5482	0.0512094	1.71404	9.99587e-05	1.55992	2.28863e-06
F5VU40	LPXTG-motif cell wall anchor domain protein	1.95191	0.0686594	1.33238	0.169798	0.922436	0.653438
F5VUB9	YjeF C-terminal domain protein	2.07099	0.0328323	0.830029	0.0695959	1.62587	0.00776833
F5VWB3	DNA gyrase subunit A	1.75558	0.00937077	1.57994	0.00192718	1.62692	0.116606
F5VWF7	Glyceraldehyde-3-phosphate dehydrogenase, type I	1.78309	0.0274768	1.60919	0.0289409	1.40031	0.0868801
F5VWV5	30S ribosomal protein S5	1.82846	0.00758043	1.54833	0.000142823	1.66931	2.65952e-06
F5VXE9	Phosphoglucomutase	1.68721	0.00692092	1.04367	0.979249	1.72596	0.061227
F8WJZ4	Phosphoglycerate kinase	1.59701	0.0163642	1.04367	0.825483	1.59055	0.0529877
F8WJZ8	Putative glutamine synthetase	2.15536	0.058026	1.04367	0.825483	1.4078	0.14834
F9DZC7	ABC superfamily ATP binding cassette transporter, ABC protein	1.93916	0.0133536	1.4371	0.00976516	2.43996	0.00665899
F9H9Y7	Glucose-1-phosphate thymidylyltransferase	2.13476	0.0175709	1.06629	0.890568	1.76691	9.9e-20
F9HBX9	Gram positive anchor	1.99137	0.00616836	1.51441	0.00827483	1.59734	0.00334084
F9HLK8	Histidine triad protein	1.65255	0.00602273	1.04367	0.825483	2.10268	0.0098614
F9HLY6	Glutamine synthetase, type I	1.94698	0.0399498	1.51291	0.081024	1.66956	0.0451606
F9HMK1	Oxidoreductase, zinc-binding dehydrogenase family protein	1.52375	4.70265e-05	1.62626	0.0309532	1.51625	0.0248715
F9HN63	ATPase, AAA family	1.45558	0.0135069	1.5598	5.80957e-08	1.78615	0.000734244
F9HNJ2	Gram-positive signal peptide protein, YSIRK family	2.04366	0.0563923	2.39131	0.0154461	1.35831	0.0658828
F9HNX2	Gram positive anchor	1.5928	0.00555514	1.69409	0.00255608	1.52145	0.00159688
F9LZG6	Putative uncharacterized protein	0.982227	0.926255	1.73432	0.00571589	1.26689	0.133639
F9MJE7	Gram positive anchor	1.76893	0.0207202	1.27196	0.170906	1.12759	0.285891
F9P137	6-phosphofructokinase	2.3281	0.0457914	1.54393	0.024158	1.41368	0.17966
F9P2V2	Catabolite control protein A	1.76781	0.0328009	1.33097	0.2848	1.53537	0.0603099
F9P328	Malic enzyme, NAD-binding domain protein	1.55534	0.0386259	2.37964	0.000914762	1.78464	0.0155503
F9P410	3-oxoacyl-[acyl-carrier-protein] reductase	0.839644	0.428915	0.744853	0.0170673	0.419354	0.00983384
F9P4J2	Valine--tRNA ligase	2.24878	0.0111194	1.73122	0.010851	1.60778	4.15497e-05
F9P4U4	Methionine--tRNA ligase	1.74618	2.52864e-07	1.55534	0.00487345	1.71404	2.55962e-05
F9P6C6	Asparagine--tRNA ligase	1.99137	2.36515e-06	1.33426	0.0533233	2.19753	0.00207379
F9P6V5	Sugar-phosphate isomerase, RpiB/LacA/LacB family	1.71031	0.0130087	1.04367	0.825483	1.53199	0.00814879
F9P7D3	Aspartyl/glutamyl-tRNA amidotransferase subunit B	1.68243	0.0223088	1.59186	0.0954711	0.65227	9.9e-20
F9P7N6	Ribosomal protein L13-like protein	2.23086	0.0386453	1.68105	0.00298029	1.63095	0.0587145
F9P7R9	Putative leucine--tRNA ligase	1.24741	0.222164	1.71858	0.00069636	0.695186	0.00244309
F9P7W2	PTS system sorbose subfamily IIB component domain protein	1.84814	0.0184434	2.11536	0.0164041	1.8854	0.000893715
F9P7Y1	Putative proline--tRNA ligase	1.09967	0.632246	1.63966	0.00898784	1.71029	0.00142704
F9P819	DNA-directed RNA polymerase subunit beta	1.3623	0.161467	1.6051	1.37587e-07	1.64216	0.0622686
F9P9J4	30S ribosomal protein S4	2.18455	0.0566434	1.36054	0.185245	0.59461	1.98661e-09
F9P9P5	Elongation factor Ts	1.93222	6.68496e-05	1.69737	0.00117028	1.47153	0.0261876
F9P9Y3	Adenylosuccinate lyase	1.48728	0.0600844	1.61119	3.81398e-10	1.52813	0.00908563
F9PA25	Adenylate kinase	1.67744	0.059688	1.48369	0.00216948	1.12168	0.498144
F9PAP9	HD domain protein	1.76531	0.00886661	1.68105	0.00298029	1.68643	9.9e-20
F9PZX2	Glyceraldehyde-3-phosphate dehydrogenase, type I	1.76531	0.0370539	1.60919	0.148826	1.39501	0.0480662
F9Q019	Protein grpE	1.94671	0.000107241	1.7573	0.00131246	1.43741	0.00190878
F9Q024	Glutamine synthetase, type I	1.5928	0.00555514	1.78517	0.010384	1.8724	0.00150238
F9Q0P9	ATPase, AAA family	1.86417	1.03776e-05	1.33863	0.00621626	1.7546	0.000444927
F9Q0V0	Inosine-5'-monophosphate dehydrogenase	2.49621	0.0511683	1.5587	0.00329238	1.82338	0.00123745
G4XP87	Phosphoglucomutase	1.56187	0.0926058	2.40743	3.80707e-05	1.5387	0.00975199
G6A3E9	Carbamoyl-phosphate synthase large chain	1.68538	0.00400838	1.61187	0.0271401	1.04367	0.942798
G6A476	Putative uncharacterized protein	1.24229	0.287104	1.85503	1.82745e-08	1.13684	0.773079
G6A4G2	Orotate phosphoribosyltransferase	1.82342	0.00858673	1.51844	0.156507	1.61836	0.000773218
G6A575	Cysteine synthase	2.109	0.0239428	1.5287	0.082754	2.95137	0.000393508
G6A581	Valine--tRNA ligase	0.981893	0.921051	1.13385	0.762617	1.04367	0.825483
G6A5E8	Fructose-bisphosphate aldolase	1.05456	0.638319	1.64904	0.0115102	1.61155	0.00173473
G6A660	ATP-dependent Clp protease ATP-binding subunit	1.56687	0.0130202	1.46453	0.0631421	1.14383	0.439475
G6A6D7	Putative uncharacterized protein	0.624583	1.18848e-09	1.34613	0.0381495	1.48335	0.000133484
G6A6Q6	Putative uncharacterized protein	1.80704	0.000292516	1.39076	0.0431923	1.68877	9.46132e-13
G6A6W2	Adenylosuccinate lyase	2.15418	0.000260972	1.5587	0.0192309	1.674	5.49644e-05
G6A6Y6	DNA-directed RNA polymerase subunit alpha	2.31719	0.0269606	1.04367	0.979249	1.30105	0.0028514
G6A958	Carbamoyl-phosphate synthase large chain	1.37014	0.0949829	2.35658	2.76407e-05	1.73985	0.00850858
G6A9J9	Elongation factor Tu	1.68026	0.0103892	1.46426	0.021216	1.04367	0.825483
G6AAQ8	DNA-directed RNA polymerase subunit beta	1.71031	0.0130087	1.70822	9.9e-20	1.5011	1.23367e-05
G6AAU0	Putative uncharacterized protein	1.41161	0.0547656	1.48586	0.0791024	1.4078	0.14834
G6AB82	30S ribosomal protein S9	1.39596	0.0301461	1.41368	0.17966	1.44497	0.111245
G6ACH4	DNA-directed RNA polymerase subunit alpha	2.40882	0.00962493	1.97287	0.00730292	1.04367	0.942798
G6ACJ2	50S ribosomal protein L29	2.2067	0.000315613	1.57521	0.0561732	1.48876	0.120801
G6JU81	Transposase	2.46864	0.0421517	1.87267	0.0170589	1.50533	0.060684
G6KI26	Putative ATP-dependent Clp protease ATP-binding subunit	1.65072	0.0842114	2.08455	0.0129051	1.52271	1.4635e-12
G6KUX3	Putative uncharacterized protein	0.0691769	0.4729	1.6392	0.0170029	2.15177	5.30359e-05
G6LUV4	GTP-binding protein LepA	1.87267	0.0170589	1.21078	0.388704	1.40378	0.153431
G6MAZ2	Inosine-5'-monophosphate dehydrogenase	1.71518	0.0267407	2.40743	0.0132214	1.59734	0.00334084
G6MNG3	Dihydroxy-acid dehydratase	1.26635	0.164616	1.66776	8.61688e-05	1.41185	0.0120471
G6MPH1	50S ribosomal protein L3	1.61979	0.000322828	2.24704	0.00814832	1.654	0.0002782
G6NHD7	Metallo-endopeptidase domain protein	1.64285	0.0551	0.359579	0.273689	1.66553	0.0117987
G6PPZ0	30S ribosomal protein S10	1.87763	0.00102616	1.76562	0.000201488	1.71031	8.69482e-07
G6Q6C2	Alanyl-tRNA synthetase	1.62177	0.00854468	2.68764	0.0508868	1.61818	5.65417e-07
G6R6V3	50S ribosomal protein L14	1.63954	0.000558222	2.76674	0.0512555	1.50831	0.00231578
G6R6W9	50S ribosomal protein L17	1.56563	2.77542e-07	1.67208	0.116286	1.85126	1.66755e-13
G6RXZ0	50S ribosomal protein L30	1.55534	0.147617	0.853935	0.0217575	1.54125	1.46906e-05
G6RXZ6	30S ribosomal protein S11	1.71858	0.00809236	1.98355	0.000568884	1.57771	9.9e-20
G6TXL7	Divergent AAA domain protein	1.95642	0.0140005	1.84485	0.0623841	1.5131	0.0228508
G6U498	Acetyl-CoA carboxylase, carboxyl transferase, beta subunit	1.44631	0.205308	1.49575	0.154311	1.57206	1.13454e-07
G6UPU8	ABC transporter family protein	1.8218	0.0317837	1.72468	0.0141529	1.22859	0.155991
G6W5A4	ABC transporter family protein	1.3623	0.161467	2.46101	0.0187587	1.87144	9.9e-20
G6WGG2	Phosphoglucomutase/phosphomannomutase, alpha/beta/alpha domain II family protein	1.5623	0.0797641	2.17769	0.0394227	1.32325	0.034908
P0C0G6	Glyceraldehyde-3-phosphate dehydrogenase	1.52534	0.0309558	1.76531	0.0370539	1.04367	0.942798
P30299	Phosphoenolpyruvate-protein phosphotransferase	1.5748	0.0141442	2.09673	0.00530244	1.43071	0.0118935
P95765	Probable manganese-dependent inorganic pyrophosphatase	2.09	0.002	1.66	0.026	1.45	0.028
Q04KW7	50S ribosomal protein L20	1.6968	0.0211236	1.36173	0.0953638	0.949639	0.852461
Q2VQH7	RNA polymerase beta subunit (Fragment)	1.60119	0.0173583	1.9023	0.000279921	1.55073	0.00943086
Q3LSL7	Phosphoenolpyruvate-protein phosphotransferase	2.27927	6.27644e-05	1.58651	0.0188709	1.73652	5.3999e-06
Q4K273	Tyrosine-protein kinase Wze	1.49595	0.0478415	2.10078	0.0487445	1.73008	0.127892
Q4K349	Phosphoglucomutase (Fragment)	2.45981	0.0144778	1.37014	0.0282775	1.59401	2.04757e-06
Q68AZ2	Glyceraldehyde-3-phosphate dehydrogenase	1.18671	0.318387	1.63102	0.0723974	1.51577	0.0129151
Q6VBA1	60 kDa chaperonin (Fragment)	2.54866	0.0517584	1.67956	0.00156787	1.71029	0.00142704
Q83YT3	DTDP-L-rhamnose synthase	0.385662	0.0335581	1.64377	0.0710258	1.6968	0.0387834
Q8DSP8	Membrane protein insertase YidC 2	1.36173	0.0953638	1.786	0.00121854	1.71232	6.28924e-05
Q8KJ12	60 kDa chaperonin (Fragment)	2.27991	0.0367758	1.65733	0.0346849	1.60919	0.148826
Q9KW51	Probable cell-surface antigen I/II	0.863521	0.00523561	0.612542	0.0243646	0.685633	1.75415e-14
Q9RFI9	Protein I/II V-region (Fragment)	1.92499	0.0289196	1.87399	0.0121609	1.21991	0.146095
Q9ZES7	Fructose-bisphosphate aldolase (Fragment)	2.51757	0.0559861	2.47633	0.0529069	1.5387	0.0356638
Q9ZES9	Fructose-bisphosphate aldolase (Fragment)	0.635215	0.0507042	0.496335	0.0327388	0.586321	0.0125777
P08987	Glucosyltransferase-I	2.342	0.001	1.567	0.001	2.544	0.001
P13470	Glucosyltransferase-SI	1.54689	0.001	1.408	0.124413	0.786	0.00682248
Q8DWM3	Putative secreted antigen GbpB/SagA; putative peptidoglycan hydrolase	1.542	0.0013	1.092	0.0953638	0.653	0.852461
I6L8Z2	Competence stimulating peptide	1.123	0.002	1.098	0.0339444	0.987	0.0199623
Q8DS94	Putative histidine kinase of the competence regulon, ComD	0.903867	0.006	1.897	0.0399498	0.987	0.00376064
Q8DS93	Putative response regulator of the competence regulon, ComE; response regulator of sakacin A production	1.764	0.000897923	1.87	0.0623841	2.398	0.00545611
C6SPF5	F1F0 membrane-bound proton-translocating ATPase c subunit	2.134	0.002	1.567	0.136594	2.564	0.218282
Q8DWE3	Putative esterase	1.549	0.001	1.487	0.049132	3.31	0.0161152
